# Supplementary material for: Ear Structures of the Naked Mole-Rat, Heterocephalus glaber, and Its Relatives (Rodentia: Bathyergidae)
Source: PLoS One. 2016 Dec 7;11(12):e0167079. doi: 10.1371/journal.pone.0167079 (PMC5142786; doi:10.1371/journal.pone.0167079)
Supplement: S1 Table — Worksheet 1 contains the measurements made on individual animals from which mean values were calculated. Worksheet 2 contains the x,y,z coordinates of points along the cochlear ducts, which were used to calculate some of the inner ear parameters represented in Table 3. (XLSX) [file pone.0167079.s001.xlsx]

## Sheet: Measurement data
Raw measurement data used in Mason et al. "Ear Structures of the Naked Mole-Rat, Heterocephalus glaber, and its Relatives (Rodentia: Bathyergidae)"
			Areas measured from dissection photos			Volumes of structures measured from CT reconstructions								Measurements made using the point coordinates given in Worksheet 2					Other measurements made from CT scans			(two orthogonal diameters were measured for each semicircular canal)
			Tympanic membrane,	Stapes footplate,		Epitympanic recess,	Tympanic cavity,	Ventral mastoid cavity,	Tympanic + ventral mastoid cavities combined,	Dorsal mastoid cavity,	Posteromedial mastoid cavity,	Total inner ear,		Cochlear turns	Cochlear duct length	Radius of curvature, basal turn,	Radius of curvature, apical turn,		Anterior semicircular canal radius of curvature,	Posterior semicircular canal radius of curvature,	Lateral semicircular canal radius of curvature,	Anterior semicircular canal internal diameter 1,	Anterior semicircular canal internal diameter 2,	Posterior semicircular canal internal diameter 1,	Posterior semicircular canal internal diameter 2,	Lateral semicircular canal internal diameter 1,	Lateral semicircular canal internal diameter 2,
Species	Spec. No.		mm2	mm2		mm3	mm3	mm3	mm3	mm3	mm3	mm3			mm	mm	mm		mm	mm	mm	mm	mm	mm	mm	mm	mm
Heterocephalus glaber	CU1					1.56706	18.3259	3.5854		1.81113	0.142118	3.55835		2.73	5.68	0.517	0.115		0.788045	0.711715	0.669877	0.350615	0.33197	0.349251	0.295409	0.393344	0.326656
Heterocephalus glaber	CU3			0.24
Heterocephalus glaber	CU4			0.149		0.505558	5.42022	0		0	0	3.91087
Heterocephalus glaber	CU5		4.861	0.247		1.98781	21.0633	4.87568						2.88	6.19	0.57	0.15
Heterocephalus glaber	CU8			0.206		0.603977	5.78867	0		0	0	4.02339
Heterocephalus glaber	CU9			0.227
Heterocephalus glaber	CU10			0.164
Heterocephalus glaber	CU15			0.238
Heterocephalus glaber	CU16			0.233
Heterocephalus glaber	CU17		4.66	0.238		1.74406		6.2252		6.93452	0.830452			2.75	5.96	0.393	0.114		0.785395	0.677728	0.643026	0.335983	0.319675	0.413661	0.327324	0.378979	0.334096
Heterocephalus glaber	CU18			0.253										2.56	5.38	0.47	0.157
Heterocephalus glaber	CU19		4.404	0.232		1.70358	17.3738	5.44256		4.66484	0.46193	3.53469		2.75	5.88	0.566	0.122		0.724991	0.675517	0.65977	0.362379	0.284233	0.396036	0.326516	0.377884	0.363457
Heterocephalus glaber	CU20		4.265	0.235		1.46674	16.763	3.07745		4.13651	0.345531	4.21834		2.78	5.66	0.471	0.142		0.813337	0.700515	0.659808	0.382903	0.370079	0.421443	0.374487	0.405599	0.384748
Heterocephalus glaber	BZ4			0.175
Heterocephalus glaber	BZ5			0.175		0.651418	7.20224	0		0	0	4.48299
Bathyergus suillus	178					111.665			318.633	7.41193	0	17.789		3.79	17.23	0.939	0.304
Bathyergus suillus	618					112.162			322.691	4.88726	0	18.2882		4	16.37	0.855	0.308
Cryptomys hottentotus	E3116					9.91825			48.7389	2.18746	0	5.00584		3.62	9.50418	0.73	0.09		0.96585	0.874553	0.79109	0.267725	0.258935	0.365316	0.253955	0.41522	0.307935
Cryptomys hottentotus	E3118					14.3946			48.2705	2.85187	0	6.86797		3.5	10.2692	0.759	0.144		1.10066	0.804101	0.932745	0.344013	0.315305	0.350887	0.267664	0.45182	0.333571
Cryptomys hottentotus	E3119					12.8443			43.3231	1.97491	0	6.88		3.48	10.3509	0.802	0.151		1.04799	0.859974	0.73267
Fukomys micklemi	F1					19.2797			74.161	0.831979	0	7.6009		3.84	10.87	0.568	0.128		0.936512	0.791859	0.832192	0.363178	0.3604	0.4401	0.417594	0.506325	0.475378
Fukomys micklemi	F2					19.5023			75.3081	1.27494	0
Georychus capensis	E3110					25.371			101.534	1.76626	0	9.34973		3.5	11.9236	0.76	0.281		1.17673	0.837476	0.859325	0.393618	0.334212	0.508454	0.355753	0.557065	0.392472
Heliophobius argenteocinereus	Ha25					24.1569			79.4526	2.30249	0	9.20336		3.2	10.5006	0.916	0.177
Heliophobius argenteocinereus	Ha38					33.6237			99.0367	4.0649	0	8.53103		2.83	9.95	0.761	0.167

## Sheet: Cochlear duct coordinates
Coordinates of points along the cochlear duct, taken from CT reconstructions. Used in Mason et al. "Ear Structures of the Naked Mole-Rat, Heterocephalus glaber, and its Relatives (Rodentia: Bathyergidae)"
These points were used to calculate the number of cochlear turns, the cochlear duct length and the basal and apical radii of curvature (see Worksheet 1 for these values).
The points are x,y,z coordinates on unscaled axes obtained from MicroView reconstructions. To obtain measurements in mm, divide by a MicroView calibration factor of 0.35278 and multiply by the voxel side-length given.
Heterocephalus CU1				Heterocephalus CU5				Heterocephalus CU17				Heterocephalus CU18				Heterocephalus CU19				Heterocephalus CU20				Bathyergus 178				Bathyergus 618				Cryptomys E3116				Cryptomys E3118				Cryptomys E3119				Fukomys F1
Voxel side length		0.00537819		Voxel side length		0.00694173		Voxel side length		0.00601025		Voxel side length		0.00481507		Voxel side length		0.00610444		Voxel side length		0.00485896		Voxel side length		0.0484		Voxel side length		0.0451		Voxel side length		0.0126347		Voxel side length		0.0133003		Voxel side length		0.0153418		Voxel side length		0.00683661
																																												(Three different sets of point measurements were made for this specimen)
x	y	z		x	y	z		x	y	z		x	y	z		x	y	z		x	y	z		x	y	z		x	y	z		x	y	z		x	y	z		x	y	z		x	y	z	x	y	z
153.794	219.646	64.196		133.381	48.093	55.936		151.938	285.652	105.955		160.261	183.254	69.849		203.641	113.241	80.88		198.283	297.398	76.756		10.122	10.752	10.843		9.206	9.455	11.767		176.713	145.243	51.503		202.549	120.926	51.346		206.611	295.73	39.394		157.604	224.751	118.554	156.663	223.671	118.018
155.046	226.528	68.096		128.177	50.95	50.771		157.979	284.573	101.832		152.952	182.771	72.442		208.353	117.669	74.663		191.253	303.482	79.307		10.159	10.533	10.813		9.246	9.272	11.709		179.133	141.658	47.899		203.383	117.047	48.585		207.152	292.013	37.962		152.445	218.715	113.706	151.47	216.652	113.528
157.385	233.265	72.006		123.067	53.738	49.692		162.977	286.55	98.499		148.22	178.416	73.476		211.925	123.383	72.826		183.939	300.825	81.447		10.292	10.347	10.743		9.227	9.084	11.649		182.974	139.635	45.949		205.277	113.467	47.938		208.849	288.64	36.889		150.668	210.516	113.58	151.475	208.67	113.058
161.985	238.801	72.798		119.363	58.282	46.77		168.274	288.6	96.904		141.973	174.86	74.293		214.367	129.449	71.742		176.819	298.646	83.662		10.35	10.138	10.716		9.161	8.904	11.612		186.86	138.188	44.942		208.07	110.67	47.62		211.687	286.145	36.38		151.159	201.629	112.278	155.101	201.075	112.689
168.047	242.577	72.244		115.418	62.379	47.119		173.733	287.381	98.234		134.899	170.52	75.139		215.216	135.839	70.67		169.979	295.542	84.776		10.526	9.999	10.772		9.06	8.737	11.535		190.561	136.81	45.378		210.842	108.171	47.5		214.374	283.821	36.294		155.695	195.606	111.557	156.227	193.761	110.998
174.903	244.383	74.28		111.884	67.04	47.191		178.807	285.67	96.862		131.815	162.352	76.56		214.435	142.063	69.633		165.54	289.309	86.695		10.721	9.907	10.774		8.901	8.625	11.504		194.568	137.185	44.53		213.922	106.227	47.151		217.52	282.298	36.415		162.477	189.674	110.131	164.052	189.294	109.6
181.387	245.819	74.746		110.719	72.78	47.107		182.353	281.039	94.981		129.891	155.347	77.767		212.521	147.726	68.377		161.501	283.367	90.729		10.939	9.888	10.781		8.734	8.537	11.503		198.216	137.52	44.129		217.264	105.108	47.343		220.787	281.401	36.096		168.382	185.152	108.961	170.241	185.304	110.405
187.848	245.718	74.538		111.319	78.507	45.373		186.298	277.887	96.891		130.382	148.216	79.753		210.196	152.805	69.255		158.244	277.157	90.896		11.122	9.858	10.813		8.559	8.472	11.453		201.612	138.828	43.428		220.554	104.284	46.813		224.03	280.989	35.819		175.812	183.236	106.73	178.027	184.607	108.311
194.001	245.128	75.649		113.127	83.758	43.827		188.358	274.37	95.167		131.449	139.735	82.283		207.016	157.135	67.54		156.792	270.414	94.576		11.299	9.836	10.855		8.387	8.379	11.444		204.438	140.944	43.07		223.962	104.762	47.319		227.195	281.063	35.194		181.66	179.863	107.71	184.133	182.869	105.515
200.173	244.745	76.67		113.778	88.913	43.71		191.536	269.892	94.958		133.412	134.814	83.872		203.501	160.92	66.317		155.494	263.832	99.321		11.481	9.935	10.797		8.193	8.363	11.402		206.988	142.881	43.035		227.045	105.111	46.058		230.174	281.943	34.31		188.625	180.019	105.24	190.828	185.281	103.702
204.985	241.328	77.812		116.559	93.224	42.262		194.252	265.938	92.276		135.344	128.567	85.657		199.874	163.839	65.171		157.66	257.25	102.438		11.635	9.965	10.774		8.02	8.48	11.363		209.141	145.141	42.758		229.901	105.93	45.012		232.805	282.84	34.068		195.206	183.274	103.204	196.186	184.443	103.312
210.378	238.149	79.375		120.151	96.695	43.13		193.63	260.501	90.52		139.121	124.161	87.341		195.588	165.925	64.306		158.912	251.077	103.245		11.766	10.062	10.727		7.858	8.55	11.32		210.764	147.653	42.546		232.767	106.842	45.176		235.408	284.557	33.398		198.84	185.134	101.414	201.357	186.431	101.049
213.091	232.522	81.035		124.708	98.76	40.318		194.511	255.596	89.464		143.477	119.49	89.796		191.075	166.84	64.132		161.424	245.415	106.535		11.899	10.129	10.65		7.713	8.644	11.247		212.456	150.048	42.087		235.331	108.335	43.708		237.483	286.472	33.028		200.516	186.066	101.033	205.718	189.468	99.396
215.857	227.9	83.226		128.533	100.776	40.753		194.097	250.475	86.943		149.246	115.945	91.673		186.971	167.939	64.279		164.822	240.372	107.622		11.992	10.254	10.614		7.585	8.754	11.18		213.699	152.724	41.893		237.338	110.545	43.234		239.126	288.679	32.223		205.46	187.594	99.279	209.234	193.059	98.31
216.411	222.362	84.207		132.615	101.851	39.496		191.758	246.092	83.752		156.141	114.224	93.29		182.775	167.838	63.443		169.673	236.738	109.236		12.084	10.367	10.592		7.481	8.884	11.104		213.25	155.766	41.644		239.038	112.905	42.674		240.55	290.914	32.278		209.557	190.716	95.961	212.541	196.071	96.985
216.39	217.342	86.168		136.857	101.314	38.682		188.937	241.947	83.077		161.153	111.031	94.846		178.725	167.84	62.082		175.666	235.172	113.543		12.191	10.475	10.487		7.396	9.024	11.036		213.648	158.502	40.885		240.516	115.329	41.696		241.381	293.402	32.206		213.2	193.961	94.792	213.177	201.277	99.036
217.205	212.93	86.564		140.399	101.967	39.177		186.146	237.908	80.69		166.926	110.439	96.853		172.241	166.831	62.104		180.195	232.513	115.04		12.263	10.562	10.459		7.327	9.173	10.978		212.863	161.186	40.48		242.024	117.864	41.096		241.355	296.021	31.505		215.322	198.346	94.627	216.836	207.82	94.153
216.42	208.511	88.581		143.924	100.963	38.629		182.345	234.924	75.504		172.944	111.573	97.637		166.541	164.673	60.913		185.178	231.086	113.83		12.34	10.703	10.385		7.368	9.344	10.872		211.678	163.606	40.616		241.525	120.893	41.382		241.328	298.444	31.025		217.46	202.2	92.488	219.335	211.1	92.001
215.178	204.359	88.042		147.466	100.754	38.755		178.888	232.188	73.97		178.548	112.027	99.197		162.313	160.647	61.686		190.312	231.034	116.899		12.348	10.811	10.381		7.342	9.495	10.754		210.931	166.201	39.933		241.767	123.652	40.405		240.801	300.752	31.032		220.17	205.672	91.334	219.937	215.064	89.015
212.984	200.69	88.192		150.072	98.126	37.984		174.457	229.95	73.331		182.618	114.406	101.092		160.836	158.513	61.063		195.28	230.679	114.888		12.375	10.985	10.285		7.348	9.648	10.735		208.895	168.019	39.861		241.431	126.364	39.228		240.045	302.924	30.701		220.704	210.057	90.986	219.131	218.986	90.239
210.395	197.563	88.504		152.936	96.621	38.013		169.151	230.165	72.153		184.93	117.029	102.407		160.035	154.209	61.044		199.773	233.376	117.366		12.366	11.166	10.266		7.385	9.799	10.718		206.69	169.391	39.53		240.169	128.875	39.479		239.013	304.946	29.961		220.624	214.348	89.55	219.671	223.272	88.751
208.001	194.385	90.911		155.138	94.237	37.601		164.37	231.071	69.762		189.252	122.814	103.207		159.628	150.17	60.474		204.09	234.992	118.337		12.309	11.339	10.226		7.445	9.944	10.711		204.606	170.826	39.226		238.793	131.208	38.92		237.794	306.829	29.795		219.868	218.402	89.339	216.822	226.486	88.867
204.594	192.349	90.589		156.658	91.44	36.195		159.597	231.576	70.452		193.024	126.646	103.816		159.252	146.358	59.958		207.862	237.574	118.52		12.197	11.484	10.143		7.564	10.048	10.606		202.186	171.56	38.037		237.103	133.351	38.166		236.044	308.234	29.388		219.152	222.389	88.244	215.058	230.126	87.168
200.871	191.21	91.985		157.505	88.448	35.755		155.791	234.408	67.935		195.188	131.93	103.964		159.655	138.733	59.206		210.837	240.948	118.132		12.071	11.614	10.104		7.708	10.109	10.554		199.732	171.892	38.23		235.361	135.598	38.03		234.255	309.486	28.934		218.424	226.533	88.189	214.61	235.704	85.335
197.49	189.601	93.013		158.897	85.786	35.421		152.09	237.081	68.198		195.936	136.745	103.212		161.612	135.401	59.551		213.32	244.545	118.329		11.915	11.703	10.089		7.817	10.203	10.551		197.324	171.581	38.145		232.989	137.108	37.117		232.393	310.683	28.469		215.246	229.404	87.599	209.704	236.597	86.05
193.771	189.391	94.175		159.361	82.835	35.094		148.753	239.943	67.837		196.542	141.165	103.531		162.123	131.072	58.434		216.109	247.922	117.748		11.767	11.819	10.031		7.97	10.203	10.545		195.003	171.172	37.69		230.409	138.374	37.189		230.197	311.014	27.975		214.661	234.544	83.634	202.269	242.317	84.639
190.139	189.488	94.502		158.827	79.894	34.177		143.849	245.792	69.17		197.541	146.508	103.777		164.959	128.429	58.109		217.341	252.089	118.413		11.587	11.839	9.976		8.1	10.234	10.529		192.672	170.774	37.688		227.546	138.826	36.258		228.044	311.299	27.7		210.399	236.29	84.465	197.508	241.395	84.975
186.466	189.705	94.849		159.248	76.751	34.139		143.494	250.625	69.913		196.17	150.927	104.627		168.329	126.283	57.358		219.558	256.138	117.565		11.43	11.849	9.993		8.234	10.236	10.523		190.447	169.888	37.855		224.657	139.462	35.778		225.782	311.841	27.11		207.361	240.091	84.223	192.967	241.454	84.247
184.172	190.577	95.385		158.166	73.913	32.814		142.549	254.906	70.109		193.272	156.363	105.096		170.722	122.177	55.149		219.445	260.668	117.444		11.254	11.832	9.962		8.369	10.24	10.535		189.051	167.822	37.121		221.73	139.299	35.531		223.694	310.886	26.341		203.076	242.081	84.256	188.818	239.598	85.373
180.102	193.194	95.776		157.087	70.968	32.954		142.232	259.145	70.201		191.888	158.239	107.044		175.056	121.724	53.64		218.437	265.051	118.029		11.081	11.797	9.909		8.486	10.168	10.586		187.357	166.308	37.219		218.861	138.332	34.021		221.592	310.115	25.913		199.077	242.188	84.374	183.687	239.779	82.946
177.325	195.467	97.501		154.273	69.343	31.358		144.169	263.122	69.628		188.864	161.345	108.172		179.147	121.236	52.725		217.744	269.545	118.044		10.914	11.736	9.89		8.615	10.132	10.549		186.238	164.303	37.219		216.312	136.787	33.874		219.563	309.089	25.778		195.171	243.022	83.622	178.352	238.778	82.637
174.443	197.767	98.675		152.61	66.609	30.232		145.286	266.957	69.932		185.579	164.911	108.569		183.292	120.72	51.501		216.281	274.001	117.926		10.799	11.596	9.898		8.699	10.025	10.514		185.211	162.254	36.65		214.282	134.592	32.625		217.627	307.763	24.994		188.852	241.989	83.622	174.264	235.533	81.704
171.777	200.565	99.157		150.022	64.755	29.022		146.977	270.835	71.22		181.388	167.933	110.945		187.304	121.922	48.696		213.564	277.849	119.038		10.684	11.474	9.844		8.774	9.923	10.496		184.901	159.984	36.139		213.179	131.781	32.148		216.185	305.911	24.698		184.162	240.678	83.698	173.083	230.115	81.108
170.363	204.159	100.705		147.011	63.698	27.621		151.321	274.804	68.774		177.018	168.895	111.153		191.17	123.362	48.348		210.173	281.231	118.888		10.601	11.33	9.851		8.851	9.825	10.436		184.718	157.744	35.5		212.122	129.282	32.38		215.213	303.774	24.592		179.829	238.284	81.296	167.828	226.95	78.932
168.849	207.846	101.442		140.735	63.246	25.826		156.957	277.543	67.637		174.528	170.647	113.121		194.425	126.017	46.807		206.262	284.108	119.919		10.539	11.129	9.862		8.9	9.708	10.454		184.823	155.457	34.801		211	126.832	32.16		214.875	301.46	23.948		174.86	236.258	79.999	165.039	221.991	77.781
169.196	211.789	102.888		137.309	62.781	24.611		160.558	278.778	66.257		168.11	170.659	114.386		197.407	128.462	45.493		201.975	286.586	122.035		10.536	10.962	9.844		8.918	9.584	10.457		185.666	153.346	34.361		211.012	124.104	31.115		214.25	299.205	23.664		171.163	232.382	79.67	164.605	216.348	77.979
169.122	215.828	103.457		134.503	64.58	24.08		167.546	277.867	64.038		163.537	170.492	116.77		199.349	132.031	43.752		197.355	289.676	121.645		10.54	10.763	9.819		8.907	9.461	10.401		186.16	151.029	33.763		211.455	121.545	30.862		214.843	296.94	23.454		168.705	227.633	78.241	164.186	210.608	76.727
171.112	219.363	103.943		131.437	65.755	23.104		170.982	276.519	64.162		159.698	167.775	117.08		200.481	135.777	42.697		192.077	288.59	122.423		10.59	10.621	9.812		8.939	9.333	10.432		187.987	149.5	33.052		212.366	119.247	29.753		215.406	294.751	22.502		164.946	223.041	76.934	164.929	204.817	75.012
171.304	223.891	105.872		128.631	67.595	21.847		174.561	276.213	62.203		156.232	166.011	120.093		200.755	139.568	42.25		186.819	288.555	124.836		10.661	10.493	9.79		8.849	9.231	10.39		189.386	147.68	32.215		212.89	116.829	29.947		216.393	292.718	22.291		164.733	218.39	76.499	166.297	198.859	73.788
174.368	226.848	106.742		126.941	70.499	20.873		177.309	273.713	61.727		153.169	162.758	122.299		200.832	143.122	41.315		182.014	286.521	125.704		10.742	10.378	9.826		8.829	9.105	10.391		191.409	146.554	31.598		214.543	114.997	29.414		217.6	290.83	21.91		163.99	211.578	76.095	169.219	193.43	72.517
176.874	230.446	106.978		123.878	72.669	20.617		179.917	271.439	60.428		150.412	159.01	121.759		200.766	146.587	40.595		177.675	283.765	127.964		10.839	10.277	9.808		8.735	9.023	10.399		193.369	145.204	30.964		216.245	113.351	28.998		219.175	289.23	21.935		165.985	206.156	74.47	174.713	190.385	71.437
180.317	233.298	109.334		123.291	76.174	19.696		182.155	268.887	59.717		146.933	155.246	123.097		199.907	149.94	39.877		173.135	281.2	130.178		10.936	10.178	9.812		8.655	8.932	10.393		195.679	144.654	30.66		217.995	111.806	28.469		221.141	288.182	21.634		165.071	199.415	73.311	179.833	187.572	70.577
184.443	235.15	109.806		122.086	79.477	19.463		183.551	266.2	58.107		145.698	151.013	125.841		198.363	152.993	39.298		170.466	276.651	132.973		11.049	10.094	9.77		8.56	8.853	10.338		198.035	144.428	30.172		219.954	110.582	27.79		222.954	286.868	21.206		169.412	194.895	72.557	185.075	185.281	69.139
188.814	236.534	110.691		121.629	83.039	18.252		184.578	263.019	57.37		145.499	146.723	126.913		196.58	155.927	38.405		168.945	271.75	134.701		11.186	10.051	9.794		8.444	8.81	10.297		200.427	144.626	29.134		222.17	109.872	27.632		225.122	286.308	20.934		173.018	190.1	71.217	190.704	184.664	68.464
193.495	237.836	111.831		121.947	86.728	17.977		185.142	259.571	56.865		145.559	141.386	128.954		194.08	157.963	38.591		167.455	267.187	136.786		11.325	10.014	9.796		8.334	8.719	10.271		202.822	145.041	29.214		224.439	109.296	26.681		227.342	286.298	20.208		178.296	187.047	70.346	196.202	185.117	68.337
198.375	237.524	112.977		123.282	90.104	17.755		186.407	256.146	53.795		146.603	138.201	130.513		191.486	159.96	38.45		165.881	262.585	141.075		11.479	10.032	9.78		8.201	8.725	10.279		205.03	146.078	28.815		226.775	108.994	26.656		229.493	286.576	20.03		183.713	184.672	69.658	201.562	185.083	67.18
202.343	235.898	113.342		124.643	93.566	17.26		186.105	252.499	53.502		148.169	134.336	131.811		188.551	161.302	37.381		167.533	257.796	140.944		11.618	10.052	9.752		8.071	8.739	10.257		207.061	147.489	28.64		229.115	109.141	26.133		231.235	286.739	19.699		189.92	185.582	68.065	205.529	190.029	66.741
206.301	232.095	113.808		127.389	96.092	16.605		185.291	248.996	50.604		149.542	130.891	131.926		185.617	162.69	36.877		169.443	253.549	143.026		11.746	10.113	9.703		7.941	8.765	10.206		208.621	149.361	28.445		231.229	110.325	25.852		233.532	288.028	19.385		195.4	186.953	68.646	208.714	194.01	65.772
210.491	229.829	115.216		130.384	98.15	15.945		183.572	245.641	49.193		152.368	127.716	132.324		182.384	162.821	37.135		172.378	250.109	145.081		11.865	10.185	9.681		7.817	8.816	10.187		209.969	151.4	27.778		233.234	111.473	25.172		235.087	289.496	19.03		200.397	187.04	68.018	211.832	196.958	65.746
213.122	225.911	115.71		133.711	99.515	16.405		180.121	243.869	47.932		156.027	125.083	133.999		179.151	163.449	36.507		175.763	247.521	144.809		11.962	10.288	9.632		7.719	8.907	10.152		211.588	153.43	27.145		235.369	112.598	24.703		236.659	290.869	18.879		204.719	190.02	65.54	213.565	200.936	62.881
214.836	221.593	116.555		137.202	100.036	16.324		174.55	240.794	46.094		160.328	123.131	134.377		176.252	161.618	37.175		179.071	245.541	146.665		12.062	10.384	9.594		7.661	9.028	10.111		211.911	155.965	26.977		236.926	114.447	24.156		237.827	292.59	18.756		208.543	192.711	65.199	215.604	204.208	62.708
215.498	217.087	117.115		140.536	100.438	16.137		171.508	239.727	45.706		168.016	121.471	135.554		173.497	160.282	37.182		182.856	244.77	147.16		12.117	10.515	9.578		7.604	9.138	10.098		212.003	158.459	26.641		238.291	116.422	23.974		238.775	294.435	18.317		211.402	196.348	64.895	216.109	208.103	61.451
214.978	212.696	117.564		143.758	99.006	16.698		168.08	239.95	45.306		172.077	122.171	135.606		170.038	159.825	36.166		186.158	244.314	147.213		12.156	10.597	9.569		7.589	9.262	9.985		211.381	160.884	26.367		239.501	118.593	23.815		239.029	296.499	18.11		213.289	200.251	63.753	217.664	211.435	60.426
212.92	208.754	118.223		146.993	98.986	16.418		165.027	240.748	44.97		175.792	122.764	136		166.181	154.838	35.514		188.744	242.868	148.084		12.217	10.721	9.498		7.573	9.376	9.925		210.504	163.143	25.905		239.856	121.069	23.406		239.187	298.504	17.926		214.7	204	62.574	217.679	215.116	58.687
212.591	205.003	118.784		149.609	97.127	15.598		162.158	241.687	44.863		182.365	125.546	136.152		165.288	151.815	35.23		191.74	242.922	148.096		12.205	10.807	9.462		7.552	9.49	9.941		210.093	165.688	25.55		240.615	123.572	22.995		239.506	300.562	17.204		217.085	206.988	61.337	216.206	218.54	58.705
208.85	202.533	119.295		151.656	94.784	15.517		159.756	243.237	44.117		184.702	128.675	136.018		164.234	148.983	34.493		194.597	243.034	148.23		12.224	10.954	9.391		7.55	9.608	9.917		208.105	167.319	25.862		239.961	126.004	22.233		238.683	302.472	17.16		217.237	210.864	56.78	215.764	221.954	57.422
206.644	200.089	119.155		153.012	92.101	14.469		157.731	245.275	45.133		187.223	131.696	136.801		164.234	145.971	34.119		197.221	244.248	149.1		12.183	11.094	9.337		7.578	9.724	9.907		206.004	168.531	25.477		238.86	128.297	21.987		237.571	304.167	16.709		216.411	214.57	59.483	214.022	224.955	57.563
203.965	198.281	120.734		154.467	89.896	14.167		156.398	247.669	45.923		187.952	135.964	135.321		164.23	143.045	33.022		199.843	244.907	148.983		12.14	11.235	9.312		7.619	9.839	9.866		203.998	169.708	24.958		237.643	130.439	22.173		236.424	305.744	16.382		215.482	217.866	58.456	211.967	227.652	57.205
200.92	197.399	120.515		154.991	87.269	13.91		153.928	250.872	44.978		188.921	139.163	135.657		164.839	140.176	33.44		202.058	246.455	149.908		12.05	11.353	9.288		7.722	9.91	9.843		201.771	170.319	24.61		235.895	132.192	21.537		234.782	306.812	16.03		215.941	221.409	56.031	210.559	231.103	56.617
197.947	197.197	121.471		154.784	84.675	13.025		152.781	253.427	45.23		189.137	145.821	136.699		165.476	137.25	33.378		203.659	248.611	149.378		11.965	11.48	9.239		7.785	10.014	9.843		199.584	170.896	24.674		234.062	133.818	21.042		233.277	307.898	15.876		214.463	224.52	56.957	207.279	232.617	55.241
195.447	196.731	122.157		155.239	82.464	11.735		151.585	258.51	43.841		188.759	149.024	138.354		166.307	134.09	31.175		204.748	250.967	149.151		11.828	11.543	9.198		7.906	10.04	9.801		197.348	170.659	24.471		231.91	134.911	20.918		231.56	308.581	15.887		213.254	227.904	56.424	204.551	235.174	55.744
193.003	196.695	121.8		155.344	80.189	11.537		151.982	261.143	44.88		185.152	153.889	140.004		168.34	131.857	31.555		206.896	252.577	148.578		11.7	11.615	9.156		8.006	10.096	9.776		195.163	170.388	24.527		229.717	135.982	21.237		229.769	308.928	15.477		210.58	230.188	57.044	200.988	235.929	55.31
190.68	197.281	123.342		154.633	77.986	10.468		151.645	264.102	44.933		182.472	155.966	140.55		174.055	129.491	27.874		208.684	254.709	149.231		11.56	11.649	9.157		8.118	10.114	9.769		193.202	169.43	24.454		227.296	136.451	20.719		227.993	309.474	15.13		208.75	233.761	55.492	197.367	235.329	54.218
188.516	197.937	123.426		153.496	76.08	9.773		153.527	266.326	43.885		177.513	158.08	142.391		177.163	129.898	28.656		209.11	257.393	149.148		11.436	11.639	9.166		8.232	10.157	9.78		191.202	168.656	24.621		224.816	137.18	20.406		226.083	309.794	14.547		205.786	236.4	53.001	193.906	235.293	54.804
184.772	200.128	124.585		152.217	74.36	8.984		155.431	268.3	43.855		171.523	156.838	147.404		182.353	130.412	26.773		210.53	260.175	148.054		11.297	11.621	9.156		8.35	10.146	9.771		189.782	166.997	24.51		222.57	135.869	19.769		224.399	308.759	14.47		201.925	237.135	51.9	190.477	234.679	53.405
183.4	201.762	124.426		150.569	73.029	8.298		157.456	270.046	43.235		167.448	154.243	149.253		184.628	131.535	25.55		211.478	263.417	148.282		11.183	11.538	9.113		8.455	10.088	9.766		188.719	165.223	24.581		220.454	134.725	19.561		222.743	307.986	14.236		195.676	238.026	54.332	186.167	235.243	54.667
181.837	203.147	125.996		148.671	72.198	7.788		158.998	271.645	42.239		164.2	151.712	149.844		187.324	132.466	23.936		209.877	266.175	148.999		11.061	11.496	9.09		8.56	10.041	9.746		187.644	163.539	24.387		218.647	133.294	19.466		221.404	306.766	14.255		193.218	237.518	55.697	182.602	233.471	53.997
180.995	205.067	126.797		146.631	71.982	6.975		162.455	271.813	42.113		163.003	146.66	151.378		188.944	136.806	24.787		209.751	269.733	149.008		10.956	11.42	9.111		8.65	9.97	9.751		186.697	161.757	24.052		217.13	131.622	19.07		219.756	305.873	13.672		190.999	236.435	55.022	177.096	233.04	54.479
179.975	206.912	127.568		144.763	72.026	6.505		167.09	271.156	41.272		164.239	142.729	153.655		190.643	140.116	21.502		208.805	273.392	149.419		10.855	11.339	9.089		8.741	9.897	9.76		185.948	159.829	23.725		216.194	129.58	18.822		218.576	304.44	13.392		188.324	236.117	54.598	173.958	229.582	52.993
179.884	209.006	127.665		141.416	71.302	5.814		171.368	267.386	38.227		165.626	138.827	153.876		190.948	143.258	21.113		205.878	275.499	150.391		10.765	11.242	9.068		8.813	9.804	9.763		185.934	157.776	23.212		215.193	127.773	18.511		217.609	302.824	12.956		186.18	236.172	54.446	171.407	225.553	52.593
179.136	211.099	128.428		139.685	71.665	4.8		172.459	265.588	37.969		170.472	137.799	153.181		189.942	146.042	20.255		203.22	278.086	151.735		10.716	11.071	9.106		8.884	9.703	9.755		186.293	155.757	22.567		214.737	125.752	18.217		217.019	301.02	12.576		178.12	233.204	53.854	168.764	221.244	52.009
179.037	213.359	129.102		138.33	72.824	4.825		172.235	263.675	37.729		177.271	136.968	155.502		188.046	148.819	19.901		199.576	278.659	151.956		10.686	10.94	9.105		8.896	9.581	9.735		186.484	153.668	22.493		214.559	123.731	17.856		216.769	299.134	12.291		174.921	229.933	51.997	168.455	216.258	51.655
178.732	215.965	130.423		136.719	73.338	4.891		173.992	261.381	36.856		179.883	138.919	156.424		185.177	150.195	19.734		196.987	279.285	152.351		10.696	10.767	9.079		8.93	9.461	9.687		187.611	151.918	21.85		214.675	121.769	17.367		217.183	297.283	11.918		171.264	226.541	52.444	167.879	211.171	51.128
179.71	218.35	131.248		135.597	74.597	4.051		172.903	259.497	35.107						181.24	151.157	19.973		195.588	278.768	153.322		10.72	10.647	9.094		8.953	9.33	9.712		189.09	150.478	21.33		215.162	119.931	17.442		217.5	295.446	11.628		168.42	222.232	51.344	170.778	206.788	49.658
181.672	219.798	131.28		134.674	75.948	3.725		172.617	255.916	34.143						176.537	150.843	19.715		192.809	277.407	154.423		10.77	10.536	9.074		8.886	9.217	9.688		190.42	148.978	20.924		216.165	118.275	17.096		218.23	293.711	11.174		168.391	217.941	50.663	171.616	201.767	50.403
183.154	221.815	131.781		134.008	77.422	2.668		171.739	253.787	32.338						173.359	148.991	19.449		187.353	274.087	157.746		10.829	10.431	9.13		8.853	9.091	9.703		192.025	147.688	20.402		217.273	116.823	16.446		219.238	292.128	10.815		168.267	212.1	50.938	175.722	198.636	48.223
185.309	223.075	132.78		132.364	78.623	2.265		168.256	251.611	32.12						171.24	147.537	18.675		185.329	272.036	157.961		10.899	10.33	9.101		8.773	8.989	9.683		193.876	146.722	19.866		218.483	115.497	16.129		220.607	290.843	10.67		169.387	207.195	51.041	178.52	194.708	47.194
187.675	223.866	132.983		131.674	80.907	2.354		166.834	251.765	30.566						170.378	146.043	17.921		183.324	270.245	158.432		10.986	10.242	9.094		8.705	8.869	9.665		195.923	146.293	18.853		219.952	114.487	15.649		222.088	289.721	10.277		171.158	202.509	49.302	182.777	192.402	47.24
190.057	224.712	133.746		131.895	84.067	2.085		163.914	252.627	30.23						170.882	144.869	17.823		182.63	267.496	159.881		11.099	10.186	9.113		8.592	8.795	9.622		197.99	146.165	18.316		221.337	113.395	14.872		223.688	288.721	10.03		174.238	198.529	48.008	187.19	190.699	45.548
192.604	225	135.618		132.428	85.859	1.054		163.18	254.042	30.291						171.258	142.517	17.538		182.676	264.803	161.472		11.211	10.128	9.104		8.459	8.764	9.643		200.007	146.681	17.812		223.154	113.277	14.897		225.577	288.52	9.773		176.757	194.09	48.071	191.964	190.942	45.084
195.523	226.071	135.196		133.223	87.59	1.676		161.538	257.26	29.076						171.647	141.094	17.344		185.07	261.856	162.393		11.336	10.088	9.071		8.336	8.706	9.597		201.889	147.405	17.206		224.82	112.914	14.012		227.407	288.614	9.29		181.283	191.627	46.557	196.351	191.527	44.941
197.171	225.268	135.936		134.212	89.304	1.313										172.881	139.932	16.211		186.786	258.861	164.028		11.477	10.092	9.066		8.2	8.682	9.583		203.641	148.346	16.885		226.501	112.927	14.378		229.207	288.525	9.224		186.56	191.345	44.083	200.295	193.398	43.565
199.924	222.626	135.865		135.288	91.19	0.116														187.897	257.882	164.995		11.601	10.137	9.065		8.07	8.734	9.557		205.249	149.535	16.726		228.195	112.897	13.42		230.238	288.841	9.036		191.051	190.437	44.72	203.012	197.495	43.057
201.608	220.626	136.218		137.499	91.442	1.391														189.728	257.542	165.801		11.718	10.183	9.062		7.957	8.804	9.576		206.287	151.221	16.196		229.692	113.806	13.689		232.263	290.376	8.82		195.691	192.479	44.151	205.304	200.246	42.157
202.705	218.331	136.728		139.449	91.713	1.221														191.025	257.495	166.263		11.815	10.266	9.028		7.849	8.869	9.543		207.418	152.787	15.46		230.987	114.834	13.267		233.754	291.178	8.872		199.519	194.227	44.153	207.115	202.85	42.139
203.199	215.91	137.583		141.283	92.155	0.949														192.362	257.99	165.949		11.9	10.358	8.998		7.772	8.967	9.528		208.047	154.614	15.228		232.367	115.729	12.694		234.638	292.663	8.48		202.534	197.176	42.748	207.432	206.334	41.814
203.562	213.668	137.834		143.139	91.676	1.259														195.343	259.359	166.315		11.961	10.464	8.959		7.707	9.066	9.486		208.139	156.527	15.202		233.508	116.942	12.707		235.73	293.88	8.414		204.726	200.22	39.286	207.022	209.437	39.98
202.802	211.416	137.234		144.874	91.065	0.882														197.896	262.142	167.282		12.01	10.573	8.95		7.693	9.187	9.446		208.151	158.358	14.949		234.657	118.208	12.071		235.98	295.543	7.934		206.211	203.244	37.764	208.719	210.988	38.804
201.912	209.518	138.305		146.152	89.679	0.672														200.123	265.461	168.719		12.024	10.64	8.892		7.641	9.28	9.424		207.839	160.16	14.82		235.298	119.808	11.697		236.05	297.111	7.66		207.358	205.807	41.031	208.097	213.354	38.699
201.215	207.836	138.084		147.642	89.021	0.069																		12.06	10.743	8.843		7.603	9.381	9.407		207.081	161.793	14.697		235.442	121.533	11.666		236.165	298.589	7.588		208.465	208.065	39.296	208.45	215.33	37.463
199.502	206.702	138.412		148.19	87.254	-0.421																		12.058	10.804	8.815		7.625	9.489	9.357		206.411	163.48	14.597		236.227	123.267	11.07		236.253	300.084	7.281		207.553	211.056	39.529	207.903	217.274	37.469
198.1	205.844	139.19		148.461	85.664	-0.497																		12.008	10.91	8.818		7.663	9.586	9.346		204.702	164.305	14.919		235.431	124.895	10.991		235.33	301.36	7.062		208.76	212.838	34.652	206.943	218.98	35.56
196.617	205.373	140.418		148.574	84.257	-1.066																		11.999	11.022	8.764		7.743	9.66	9.323		203.37	165.227	14.648		234.637	126.432	10.947		234.531	302.523	6.909		208.588	214.982	35.483	205.947	220.54	36.245
194.291	205.86	140.736		148.166	82.889	-1.702																		11.933	11.108	8.758		7.759	9.754	9.275		201.911	165.87	14.533		233.419	127.615	10.701		233.58	303.491	6.819		206.934	216.822	37.867	205.257	222.28	36.249
				147.792	81.793	-2.572																		11.859	11.184	8.708		7.818	9.826	9.268		200.335	166.028	14.609		232.351	128.794	10.67		232.535	304.281	6.704		206.459	218.514	34.427	203.472	223.053	35.734
				147.151	80.881	-2.52																		11.778	11.244	8.675		7.891	9.882	9.227		198.853	165.986	14.9		230.86	129.431	10.503		231.206	305.298	6.519		206.205	220.323	35.198	202.325	224.487	35.374
				146.217	79.468	-3.976																		11.687	11.281	8.671		7.965	9.934	9.228		197.474	165.828	14.618		229.488	129.982	10.308		230.453	305.53	6.608		205.107	221.77	35.716	200.755	225.448	35.695
				145.406	78.607	-4.334																		11.599	11.309	8.626		8.051	9.965	9.232		196.208	165.275	14.821		226.866	130.438	10.026		229.247	305.273	6.642		203.987	223.152	35.987	198.885	225.445	35.609
																								11.517	11.35	8.619		8.143	9.957	9.213		195.019	164.822	14.742		224.948	129.95	10.07		227.969	305.31	6.342		202.733	224.531	34.346	197.17	226.838	35.811
																								11.444	11.333	8.634		8.228	9.956	9.205		192.847	163.536	14.813		224.16	129.403	10.047		226.413	304.506	6.235		201.251	225.772	34.507	195.211	226.74	35.085
																								11.363	11.302	8.618		8.314	9.962	9.208		192.422	162.272	14.608		223.482	128.817	9.914		225.772	304.065	6.151		199.447	226.494	31.334	193.544	225.581	32.06
																								11.298	11.246	8.607		8.388	9.917	9.239		191.705	160.081	14.135		221.739	127.554	9.744		224.676	303.263	5.759		197.449	225.832	34.984	191.478	225.53	32.232
																								11.243	11.199	8.621		8.452	9.863	9.219		191.715	157.927	12.951		221.433	126.205	9.309		223.267	301.473	5.039		195.654	225.878	32.123	188.992	225.488	34.84
																								11.186	11.161	8.628		8.53	9.832	9.234		193.163	156.303	12.021		220.882	125.388	9.15		222.984	300.729	4.823		193.641	226.303	31.989	185.008	226.075	34.451
																								11.142	11.111	8.623		8.581	9.769	9.23		194.722	154.375	11.414		221.821	124.16	8.742		222.991	299.937	4.634		191.687	225.873	31.9	182.833	224.175	31.339
																								11.088	11.068	8.631		8.639	9.708	9.226		195.683	154.416	11.364		222.263	123.18	8.143		223.25	299.129	4.219		188.916	226.215	32.181	179.917	222.231	33.8
																								11.038	10.965	8.621		8.671	9.63	9.227		197.781	154.13	10.305		222.841	122.435	8.038		223.456	298.101	3.674		185.758	226.047	33.143	178.201	219.351	33.059
																								11.025	10.892	8.608		8.669	9.546	9.208		198.441	154.345	10.055		223.121	121.649	7.462		224.731	297.111	3.3		181.841	225.421	32.779	177.304	216.053	32.475
																								11.026	10.776	8.62		8.708	9.465	9.201		199.476	155.147	9.683		224.92	120.445	6.862		225.679	296.557	3.307		179.524	223.017	32.495	179.2	212.898	30.639
																								11.033	10.711	8.596		8.732	9.374	9.218		200.122	156.135	9.476		225.965	119.653	6.245		227.502	295.658	3.045		177.215	220.184	33.045	180.013	209.902	32.501
																								11.066	10.653	8.613		8.676	9.298	9.183		200.09	157.5	9.342		226.937	119.714	6.104		228.933	295.226	2.854		176.898	216.898	31.825	184.158	208.625	30.709
																								11.116	10.607	8.596		8.614	9.236	9.175		199.434	158.254	9.808		228.09	120.038	5.759		230.351	295.65	2.323		177.785	213.263	31.742	186.593	207.339	30.991
																								11.144	10.549	8.604		8.578	9.16	9.164		198.416	158.922	9.908		228.911	120.317	5.638		230.94	295.955	2.231		178.925	210.107	32.364	188.925	206.528	29.953
																								11.197	10.509	8.603		8.517	9.103	9.114		198.05	159.358	9.72		229.817	121	5.217		231.548	296.584	2.091		183.744	208.906	31.076	190.901	205.736	28.808
																								11.255	10.476	8.589		8.446	9.06	9.103						230.557	121.668	4.814		231.689	297.152	1.946		186.842	208.018	28.791	193.202	206.1	28.466
																								11.312	10.434	8.577		8.37	9.026	9.092						230.58	122.318	4.526		232.089	298.173	1.585		188.528	206.652	29.976	194.739	204.776	28.458
																								11.384	10.427	8.568		8.316	9.042	9.103						230.907	123.3	3.876		232.256	299.007	1.184		190.273	205.419	28.495	196.612	205.434	27.234
																								11.441	10.453	8.561		8.265	9.083	9.076						230.767	124.15	3.762						192.518	205.307	27.87	198.241	206.868	27.241
																								11.487	10.494	8.525		8.228	9.109	9.05														194.487	205.196	27.11	199.444	208.08	26.23
																								11.543	10.509	8.527		8.174	9.136	9.031														198.04	206.337	27.492	200.354	209.299	25.924
																								11.581	10.555	8.494		8.187	9.176	9.025														199.284	207.821	26.496	200.323	211.334	26.287
																								11.627	10.66	8.464		8.172	9.202	9.027														200.344	208.841	26.04	199.744	213.102	25.887
																								11.651	10.741	8.459		8.139	9.25	8.97														200.313	211.077	26.409	195.508	216.145	26.878
																								11.578	10.835	8.412		8.131	9.361	8.906														200.313	212.409	25.772	193.57	216.268	26.802
																								11.571	10.911	8.385		8.112	9.397	8.896														198.883	213.331	25.526	193.42	214.386	26.701
																								11.484	10.951	8.381		8.134	9.43	8.897														196.836	214.573	26.083
																								11.404	11.014	8.351		8.19	9.481	8.886														196.118	215.92	26.374
																								11.363	10.996	8.356		8.296	9.511	8.86
																												8.326	9.479	8.862
																												8.436	9.441	8.84
																												8.514	9.371	8.814
[truncated: 12 more columns]
